# Supplementary material for: Tin Disulfide Nanosheet as Cathode Materials for Rechargeable Aluminum Ion Batteries: Synthesis, Electrochemical Performance, and Mechanism
Source: Molecules. 2025 Apr 8;30(8):1649. doi: 10.3390/molecules30081649 (PMC12029917; doi:10.3390/molecules30081649)
Supplement: Supplementary file 1 [file molecules-30-01649-s001.zip]

Archive with 1 entries (1 files):
- molecules-3557055-supplementary.pdf
